# Supplementary material for: Modulation of Inflammatory Cytokine Production in Human Monocytes by cGMP and IRAK3
Source: Int J Mol Sci. 2022 Feb 25;23(5):2552. doi: 10.3390/ijms23052552 (PMC8909980; doi:10.3390/ijms23052552)
Supplement: Supplementary file 1 [file ijms-23-02552-s001.zip]

Archive with 1 entries (1 files):
- ijms-1604304-supplementary.pdf
